# Supplementary material for: Metagenomic profiling of the insect-specific virome in non-urban mosquitoes (Culicidae: Culicinae) from Colombia’s Northern inter-Andean valleys
Source: PLoS One. 2025 Sep 3;20(9):e0331552. doi: 10.1371/journal.pone.0331552 (PMC12407433; doi:10.1371/journal.pone.0331552)
Supplement: S1 Table — (XLSX) [file pone.0331552.s001.xlsx]

## Sheet: TableS1
Tribe	Sample name	Total Reads (Pre-Filtered)	Total Reads (Post-Filtered)	Assembled contigs	Contig length (sd)
Aedini	Ad_m08	12252280	12139453	24498	511 (209)
	Ad_m09	11103693	10976247	29228	481 (221)
	Ad_m18	10565306	10414203	939	449 (87)
	Ad_m20	9360845	9237274	576	447 (71)
	Ad_m21	29126528	28743207	44408	463 (228)
Culicini	Cx_m01	9111232	7437178	1630	515 (208)
	Cx_m02	43658561	38175345	7427	515 (235)
	Cx_m13	8550309	4461237	7689	769 (1230)
	Cx_m14	9224918	8984799	11137	492 (160)
	Cx_m15	10630912	10368063	31847	549 (514)
	Cx_m17	7446629	4459951	84565	521 (232)
	Cx_m24	40490895	38086432	166712	524 (182)
	Cx_m25	26936708	26137918	104250	530 (194)
	Cx_m26	32971681	32217143	113111	515 (185)
Orthopodmyiini	Or_m22	46701928	46034685	104869	456 (204)
	Or_m23	44152047	43483845	104512	450 (204)
Sabethini	Sa_m05	9616137	9575091	29698	522 (189)
	Sa_m06	9817061	9751379	91678	543 (218)
	Sa_m07	9284259	9225132	92069	552 (237)
	Sa_m10	9575202	9418929	36812	507 (212)
	Sa_m11	10031370	9777026	61016	518 (218)
TOTAL		400608501	379104537	1148671
AVERAGE		1.90766e+07	18052597	54698.6	514.417
SD.		1.42207e+07	1.3825e+07	47550.2	227.018
