# Supplementary material for: Metagenomic profiling of the insect-specific virome in non-urban mosquitoes (Culicidae: Culicinae) from Colombia’s Northern inter-Andean valleys
Source: PLoS One. 2025 Sep 3;20(9):e0331552. doi: 10.1371/journal.pone.0331552 (PMC12407433; doi:10.1371/journal.pone.0331552)
Supplement: S2 Table — (a) Number of classified viral contigs (≥1000 bp) detected in each mosquito virome sample, grouped by viral taxonomic class or family and sample code (organized by mosquito tribe: Aedini, Culicini, Orthopodmyiini, and Sabethini). (b) Number of unclassified or unknown contigs (≥1000 bp) in each sample with the indicated viral species as their closest match based on BLASTx analysis. N.d. indicates not detected. (XLSX) [file pone.0331552.s002.xlsx]

## Sheet: TableS2
Summary of viral classified contigs (≥1000 bp) from mosquito virome samples
Number	Class	Order	Adeini		Culicini									Orthopodmyiini	Sabethini
			Ad_m08	Ad_m09	Cx_m01	Cx_m02	Cx_m04	Cx_m12	Cx_m13	Cx_m15	Cx_m17	Cx_m24	Cx_m25	Or_m22	Sa_m05	Sa_m06	Sa_m07	Sa_m10	Sa_m11
1	Arfiviricetes	Cirlivirales	0	0	0	0	n.d	n.d	0	1	0	0	0	0	0	0	0	0	0
2	Caudoviricetes	Magrovirales	0	0	0	0	n.d	n.d	0	0	1	0	0	0	0	0	0	0	0
3	Caudoviricetes	Unknown	0	1	0	0	n.d	n.d	0	0	0	1	1	0	0	1	1	0	0
4	Herviviricetes	Herpesvirales	0	0	0	0	n.d	n.d	0	0	0	0	0	0	0	0	1	0	0
5	Monjiviricetes	Mononegavirales	0	0	0	0	n.d	n.d	0	0	0	0	0	0	0	0	1	0	0
6	Naldaviricetes	Lefavirales	0	0	0	0	n.d	n.d	1	1	0	0	0	0	0	0	0	0	0
7	Pokkesviricetes	Chitovirales	0	0	0	0	n.d	n.d	1	0	0	0	0	0	0	0	0	0	0
8	Quintoviricetes	Piccovirales	0	0	0	0	n.d	n.d	1	0	0	0	0	0	0	0	0	0	0
9	Revtraviricetes	Ortervirales	0	0	0	0	n.d	n.d	0	0	0	0	1	0	0	0	0	0	1
10	Unclassified	Unknown	3	0	7	5	n.d	n.d	8	8	2	1	1	1	1	18	22	7	15
Summary of BLASTx-identified closest viral relatives for unclassified or unknown contigs (≥1000 bp) from mosquito virome samples
Number	Organism		Ad_m08	Ad_m09	Cx_m01	Cx_m02	Cx_m04	Cx_m12	Cx_m13	Cx_m15	Cx_m17	Cx_m24	Cx_m25	Or_m22	Sa_m05	Sa_m06	Sa_m07	Sa_m10	Sa_m11
1	Cladosporium fulvum T-1 virus		0	-	0	-	n.d	n.d	-	0	1	-	-	-	0	1	0	0	1
2	Culex nigripalpus nucleopolyhedrovirus		0	-	0	-	n.d	n.d	-	1	0	-	-	-	0	0	0	0	0
3	Hubei chuvirus-like virus 3		0	-	0	-	n.d	n.d	-	0	0	-	-	-	0	0	1	0	0
4	Imjin River virus 1		0	-	0	-	n.d	n.d	-	0	0	-	-	-	0	0	1	0	0
5	Lymphocystis disease virus 4		0	-	0	-	n.d	n.d	-	0	0	-	-	-	1	0	0	0	0
6	Melanoplus sanguinipes entomopoxvirus		0	-	0	-	n.d	n.d	-	0	0	-	-	-	0	0	0	2	1
7	Oryctes rhinoceros nudivirus		0	-	0	-	n.d	n.d	-	1	0	-	-	-	0	0	0	0	0
8	Paramecium bursaria Chlorella virus FR483		0	-	0	-	n.d	n.d	-	0	0	-	-	-	0	0	0	0	1
9	Pseudomonas phage EL		0	-	0	-	n.d	n.d	-	0	0	-	-	-	0	0	0	0	1
10	Pseudomonas phage PS-1		0	-	0	-	n.d	n.d	-	0	0	-	-	-	0	1	0	0	0
11	Rhesus macaque simian foamy virus		0	-	1	-	n.d	n.d	-	0	0	-	-	-	0	0	0	0	0
12	Trichoplusia ni TED virus		2	-	0	-	n.d	n.d	-	0	1	-	-	-	0	4	4	0	2
