# Supplementary material for: Metagenomic profiling of the insect-specific virome in non-urban mosquitoes (Culicidae: Culicinae) from Colombia’s Northern inter-Andean valleys
Source: PLoS One. 2025 Sep 3;20(9):e0331552. doi: 10.1371/journal.pone.0331552 (PMC12407433; doi:10.1371/journal.pone.0331552)
Supplement: S3 Table — (XLSX) [file pone.0331552.s003.xlsx]

## Sheet: TableS3
Number	Class	Adeini					Culicini									Orthopodmyiini		Sabethini
		Ad_m08	Ad_m09	Ad_m18	Ad_m20	Ad_m21	Cx_m01	Cx_m02	Cx_m13	Cx_m14	Cx_m15	Cx_m17	Cx_m24	Cx_m25	Cx_m26	Or_m22	Or_m23	Sa_m05	Sa_m06	Sa_m07	Sa_m10	Sa_m11
1	Caudoviricetes	1	0	0	0	0	0	0	0	0	0	1	2	1	0	1	0	1	1	3	0	2
2	Herviviricetes	1	0	0	0	0	0	0	0	0	0	1	0	0	0	0	0	1	3	0	0	1
3	Megaviricetes	1	11	0	0	9	0	1	0	1	2	5	4	6	8	10	13	2	10	9	5	8
4	Monjiviricetes	1	0	0	0	0	0	0	0	0	0	0	0	1	0	0	0	1	1	0	5	2
5	Unclassified	4	1	0	0	1	0	0	0	0	2	11	7	5	4	2	6	5	12	15	6	6
6	Naldaviricetes	0	0	0	0	0	0	0	1	1	0	4	3	2	0	0	0	0	3	4	2	2
7	Pokkesviricetes	1	1	0	0	1	0	0	0	0	1	1	2	2	3	1	1	5	9	7	2	5
8	Resentoviricetes	1	0	0	0	0	0	0	0	0	0	0	0	0	0	0	0	0	0	0	0	0
9	Revtraviricetes	15	15	1	1	7	1	0	1	4	2	2	11	12	9	22	28	19	49	51	49	55
10	Tokiviricetes	0	0	0	0	0	0	0	0	0	0	0	0	0	0	0	0	0	0	1	0	0
	Family	Ad_m08	Ad_m09	Ad_m18	Ad_m20	Ad_m21	Cx_m01	Cx_m02	Cx_m13	Cx_m14	Cx_m15	Cx_m17	Cx_m24	Cx_m25	Cx_m26	Or_m22	Or_m23	Sa_m05	Sa_m06	Sa_m07	Sa_m10	Sa_m11
1	Ascoviridae	0	0	0	0	0	0	0	0	0	0	0	0	0	0	0	0	0	0	1	0	1
2	Baculoviridae	0	0	0	0	0	0	0	0	1	0	4	3	2	0	0	0	0	3	4	2	2
3	Caulimoviridae	2	3	0	0	0	0	0	0	0	0	0	0	0	0	6	2	0	3	2	5	8
4	Chuviridae	1	0	0	0	0	0	0	0	0	0	0	0	1	0	0	0	1	0	0	5	1
5	Iridoviridae	1	8	0	0	9	0	0	0	0	2	2	0	2	3	8	13	2	3	6	4	4
6	Kyanoviridae	0	0	0	0	0	0	0	0	0	0	0	0	0	0	0	0	0	0	0	0	1
7	Lipothrixviridae	0	0	0	0	0	0	0	0	0	0	0	0	0	0	0	0	0	0	1	0	0
8	Metaviridae	6	6	1	1	2	1	0	1	2	1	1	7	8	6	10	18	13	33	33	37	36
9	Mimiviridae	0	1	0	0	0	0	0	0	1	0	0	2	0	0	1	0	0	1	1	0	0
10	Unclassified	2	1	0	0	1	0	0	0	0	2	12	7	6	4	2	6	6	13	16	5	6
11	Nudiviridae	0	0	0	0	0	0	0	1	0	0	0	0	0	0	0	0	0	0	0	0	0
12	Orpheoviridae	0	0	0	0	0	0	0	0	0	0	1	0	0	1	0	0	0	0	0	0	0
13	Orthoherpesviridae	1	0	0	0	0	0	0	0	0	0	1	0	0	0	0	0	1	3	0	0	1
14	Phycodnaviridae	0	2	0	0	0	0	1	0	0	0	2	1	3	4	1	0	0	3	0	1	3
15	Polydnaviriformidae	3	0	0	0	0	0	0	0	0	0	0	2	0	0	0	0	0	0	2	1	1
16	Poxviridae	1	1	0	0	1	0	0	0	0	1	1	2	2	3	1	1	5	9	7	2	5
17	Retroviridae	7	6	0	0	5	0	0	0	2	1	1	4	4	3	6	8	6	13	16	7	11
18	Rhabdoviridae	0	0	0	0	0	0	0	0	0	0	0	0	0	0	0	0	0	0	0	0	1
19	Schizomimiviridae	0	0	0	0	0	0	0	0	0	0	0	1	1	0	0	0	0	3	1	0	0
20	Spinareoviridae	1	0	0	0	0	0	0	0	0	0	0	0	0	0	0	0	0	0	0	0	0
21	Straboviridae	0	0	0	0	0	0	0	0	0	0	0	0	0	0	1	0	0	0	0	0	0
22	Xinmoviridae	0	0	0	0	0	0	0	0	0	0	0	0	0	0	0	0	0	1	0	0	0
	Genus	Ad_m08	Ad_m09	Ad_m18	Ad_m20	Ad_m21	Cx_m01	Cx_m02	Cx_m13	Cx_m14	Cx_m15	Cx_m17	Cx_m24	Cx_m25	Cx_m26	Or_m22	Or_m23	Sa_m05	Sa_m06	Sa_m07	Sa_m10	Sa_m11
1	Alphabaculovirus	0	0	0	0	0	0	0	0	1	0	2	0	0	0	0	0	0	1	1	1	0
2	Alphaentomopoxvirus	0	0	0	0	0	0	0	0	0	0	0	0	0	0	0	0	0	0	1	0	0
3	Alphanudivirus	0	0	0	0	0	0	0	1	0	0	0	0	0	0	0	0	0	0	0	0	0
4	Alphaorpheovirus	0	0	0	0	0	0	0	0	0	0	1	0	0	1	0	0	0	0	0	0	0
5	Alphapithovirus	0	0	0	0	0	0	0	0	0	0	0	0	0	0	0	0	0	0	1	0	0
6	Alpharetrovirus	0	1	0	0	0	0	0	0	0	0	0	0	0	0	0	0	0	0	0	0	0
7	Ascovirus	0	0	0	0	0	0	0	0	0	0	0	0	0	0	0	0	0	0	1	0	1
8	Avipoxvirus	0	0	0	0	0	0	0	0	0	0	0	1	1	0	0	0	0	0	3	0	0
9	Badnavirus	1	0	0	0	0	0	0	0	0	0	0	0	0	0	3	0	0	2	1	2	4
10	Betabaculovirus	0	0	0	0	0	0	0	0	0	0	0	0	0	0	0	0	0	0	0	0	1
11	Betalipothrixvirus	0	0	0	0	0	0	0	0	0	0	0	0	0	0	0	0	0	0	1	0	0
12	Betaretrovirus	1	0	0	0	0	0	0	0	0	0	0	0	0	0	0	0	1	0	1	0	2
13	Bovispumavirus	1	0	0	0	0	0	0	0	0	0	0	0	0	0	0	0	0	0	1	1	1
14	Bracoviriform	3	0	0	0	0	0	0	0	0	0	0	2	0	0	0	0	0	0	2	1	1
15	Caulimovirus	1	1	0	0	0	0	0	0	0	0	0	0	0	0	2	1	0	0	1	1	0
16	Cavemovirus	0	1	0	0	0	0	0	0	0	0	0	0	0	0	0	0	0	0	0	0	1
17	Chloriridovirus	0	3	0	0	5	0	0	0	0	0	0	0	0	0	6	12	0	0	0	0	0
18	Chlorovirus	0	1	0	0	0	0	1	0	0	0	1	1	3	4	1	0	0	1	0	1	1
19	Coccolithovirus	0	1	0	0	0	0	0	0	0	0	0	0	0	0	0	0	0	0	0	0	0
20	Culicidavirus	0	0	0	0	0	0	0	0	0	0	0	0	0	0	0	0	0	0	0	1	0
21	Cypovirus	1	0	0	0	0	0	0	0	0	0	0	0	0	0	0	0	0	0	0	0	0
22	Deltaentomopoxvirus	1	1	0	0	1	0	0	0	0	1	0	1	1	2	1	0	3	8	3	2	4
23	Deltaretrovirus	0	0	0	0	0	0	0	0	0	0	0	0	0	0	2	2	1	0	1	1	0
24	Draselvirus	0	0	0	0	0	0	0	0	0	0	0	0	0	0	0	0	0	1	0	0	0
25	Epsilonentomopoxvirus	0	0	0	0	0	0	0	0	0	0	0	0	0	0	0	0	0	0	0	0	1
26	Epsilonretrovirus	0	0	0	0	0	0	0	0	0	0	0	1	1	0	0	0	0	1	0	1	1
27	Equispumavirus	0	0	0	0	0	0	0	0	0	0	0	0	0	0	1	0	0	0	2	0	1
28	Errantivirus	6	5	1	1	1	0	0	1	1	1	1	4	6	4	6	13	10	28	21	33	33
29	Eurybiavirus	0	0	0	0	0	0	0	0	0	0	1	0	0	0	0	0	0	0	0	0	0
30	Felispumavirus	1	2	0	0	1	0	0	0	0	0	0	1	2	0	1	2	1	1	0	0	0
31	Gammabaculovirus	0	0	0	0	0	0	0	0	0	0	2	3	2	0	0	0	0	2	3	1	1
32	Gammaretrovirus	1	1	0	0	1	0	0	0	0	0	0	1	0	1	1	0	1	1	0	3	2
33	Halcyonevirus	0	0	0	0	0	0	0	0	0	0	0	0	0	0	0	0	0	0	0	0	1
34	Henunavirus	1	0	0	0	0	0	0	0	0	0	0	0	0	0	0	0	0	0	0	0	0
35	Immutovirus	0	0	0	0	0	0	0	0	0	0	0	0	0	0	0	0	0	0	1	0	0
36	Jiangsuvirus	0	0	0	0	0	0	0	0	0	0	0	0	0	0	1	0	0	0	0	0	0
37	Knuthellervirus	0	0	0	0	0	0	0	0	0	0	0	0	0	0	0	0	0	0	1	0	0
38	Kratosvirus	0	0	0	0	0	0	0	0	0	0	0	1	1	0	0	0	0	3	1	0	0
39	Lederbergvirus	0	0	0	0	0	0	0	0	0	0	0	0	0	0	0	0	1	0	0	0	0
40	Lentavirus	0	0	0	0	0	0	0	0	0	0	0	1	0	0	0	0	0	0	0	0	0
41	Lentivirus	0	0	0	0	0	0	0	0	0	0	0	0	0	0	0	0	0	1	0	0	0
42	Likavirus	0	0	0	0	0	0	0	0	0	0	0	0	1	0	0	0	0	0	0	0	0
43	Lymphocystivirus	1	5	0	0	4	0	0	0	0	2	1	0	2	3	1	1	2	3	5	4	4
44	Megalocytivirus	0	0	0	0	0	0	0	0	0	0	1	0	0	0	0	0	0	0	1	0	0
45	Megavirus	0	1	0	0	0	0	0	0	0	0	0	0	0	0	0	0	0	1	1	0	0
46	Metavirus	0	1	0	0	1	1	0	0	1	0	0	3	2	2	4	5	3	5	12	4	3
47	Mivirus	0	0	0	0	0	0	0	0	0	0	0	0	0	0	0	0	1	0	0	2	0
48	Myoalterovirus	0	0	0	0	0	0	0	0	0	0	0	0	0	0	0	0	0	1	0	0	0
49	Unclassified	1	0	0	0	1	0	0	0	1	2	10	6	5	4	2	7	6	15	17	4	6
50	Ohlsrhavirus	0	0	0	0	0	0	0	0	0	0	0	0	0	0	0	0	0	0	0	0	1
51	Orthopoxvirus	0	0	0	0	0	0	0	0	0	0	1	0	0	0	0	1	0	0	0	0	0
52	Pandoravirus	0	1	0	0	0	0	0	0	0	0	1	0	0	0	0	0	1	0	1	2	2
53	Percavirus	1	0	0	0	0	0	0	0	0	0	0	0	0	0	0	0	0	2	0	0	0
54	Prasinovirus	0	0	0	0	0	0	0	0	0	0	1	0	0	0	0	0	0	1	0	0	1
55	Proboscivirus	0	0	0	0	0	0	0	0	0	0	1	0	0	0	0	0	0	0	0	0	0
56	Prymnesiovirus	0	0	0	0	0	0	0	0	0	0	0	0	0	0	0	0	0	1	0	0	0
57	Ranavirus	0	0	0	0	0	0	0	0	0	0	0	0	0	0	1	0	0	0	0	0	0
58	Rhadinovirus	0	0	0	0	0	0	0	0	0	0	0	0	0	0	0	0	0	1	0	0	0
59	Rheavirus	0	0	0	0	0	0	0	0	1	0	0	2	0	0	1	0	0	0	0	0	0
60	Ruflodivirus	0	0	0	0	0	0	0	0	0	0	0	0	0	0	0	0	0	0	0	1	0
61	Salacisavirus	0	0	0	0	0	0	0	0	0	0	0	0	0	0	0	0	0	0	0	0	1
62	Salmonpoxvirus	0	0	0	0	0	0	0	0	0	0	0	0	0	1	0	0	2	0	0	0	0
63	Scarabeuvirus	1	0	0	0	0	0	0	0	0	0	0	0	1	0	0	0	0	0	0	2	1
64	Simiispumavirus	3	2	0	0	3	0	0	0	1	1	1	1	1	2	1	3	0	6	6	1	4
65	Solendovirus	0	1	0	0	0	0	0	0	0	0	0	0	0	0	1	1	0	0	0	0	1
66	Soymovirus	0	0	0	0	0	0	0	0	0	0	0	0	0	0	0	0	0	1	0	0	0
67	Suipoxvirus	0	0	0	0	0	0	0	0	0	0	0	0	0	0	0	0	0	1	0	0	0
68	Varicellovirus	0	0	0	0	0	0	0	0	0	0	0	0	0	0	0	0	1	0	0	0	1
	Species/organism	Ad_m08	Ad_m09	Ad_m18	Ad_m20	Ad_m21	Cx_m01	Cx_m02	Cx_m13	Cx_m14	Cx_m15	Cx_m17	Cx_m24	Cx_m25	Cx_m26	Or_m22	Or_m23	Sa_m05	Sa_m06	Sa_m07	Sa_m10	Sa_m11
1	Acanthamoeba castellanii medusavirus	0	1	0	0	0	0	0	0	0	0	0	0	0	0	1	1	0	0	0	0	1
2	Acanthamoeba polyphaga mimivirus	0	1	0	0	0	0	0	0	0	0	0	0	0	0	1	1	0	0	0	0	1
3	African green monkey simian foamy virus	0	1	0	0	0	0	0	0	0	0	0	0	0	0	1	1	0	0	0	0	1
4	Aglaonema bacilliform virus	0	1	0	0	0	0	0	0	0	0	0	0	0	0	1	1	0	0	0	0	1
5	Alphaentomopoxvirus acuprea	0	1	0	0	0	0	0	0	0	0	0	0	0	0	1	1	0	0	0	0	1
6	Alteromonas phage vB_AmeM_PT11-V22	0	1	0	0	0	0	0	0	0	0	0	0	0	0	1	1	0	0	0	0	1
7	Angelica bushy stunt virus	0	1	0	0	0	0	0	0	0	0	0	0	0	0	1	1	0	0	0	0	1
8	Anisopteromalus calandrae negative-strand RNA virus 2	0	1	0	0	0	0	0	0	0	0	0	0	0	0	1	1	0	0	0	0	1
9	Anopheles marajoara virus	0	1	0	0	0	0	0	0	0	0	0	0	0	0	1	1	0	0	0	0	1
10	Atlantic salmon swim bladder sarcoma virus	0	1	0	0	0	0	0	0	0	0	0	0	0	0	1	1	0	0	0	0	1
11	Aureococcus anophagefferens virus	0	1	0	0	0	0	0	0	0	0	0	0	0	0	1	1	0	0	0	0	1
12	Avian leukemia virus	0	1	0	0	0	0	0	0	0	0	0	0	0	0	1	1	0	0	0	0	1
13	Baboon endogenous virus strain M7	0	1	0	0	0	0	0	0	0	0	0	0	0	0	1	1	0	0	0	0	1
14	Bathycoccus sp. RCC1105 virus BpV1	0	1	0	0	0	0	0	0	0	0	0	0	0	0	1	1	0	0	0	0	1
15	Birch leaf roll-associated virus	0	1	0	0	0	0	0	0	0	0	0	0	0	0	1	1	0	0	0	0	1
16	Blacklegged tick chuvirus 2	0	1	0	0	0	0	0	0	0	0	0	0	0	0	1	1	0	0	0	0	1
17	Bodo saltans virus	0	1	0	0	0	0	0	0	0	0	0	0	0	0	1	1	0	0	0	0	1
18	Bole Tick Virus 3	0	1	0	0	0	0	0	0	0	0	0	0	0	0	1	1	0	0	0	0	1
19	Bombyx mori nucleopolyhedrovirus	0	1	0	0	0	0	0	0	0	0	0	0	0	0	1	1	0	0	0	0	1
20	Bovine foamy virus	0	1	0	0	0	0	0	0	0	0	0	0	0	0	1	1	0	0	0	0	1
21	Bovine retrovirus CH15	0	1	0	0	0	0	0	0	0	0	0	0	0	0	1	1	0	0	0	0	1
22	Bracoviriform congregatae	0	1	0	0	0	0	0	0	0	0	0	0	0	0	1	1	0	0	0	0	1
23	Bracoviriform demolitoris	0	1	0	0	0	0	0	0	0	0	0	0	0	0	1	1	0	0	0	0	1
24	Bracoviriform facetosae	0	1	0	0	0	0	0	0	0	0	0	0	0	0	1	1	0	0	0	0	1
25	Bracoviriform glomeratae	0	1	0	0	0	0	0	0	0	0	0	0	0	0	1	1	0	0	0	0	1
26	Bracoviriform inaniti	0	1	0	0	0	0	0	0	0	0	0	0	0	0	1	1	0	0	0	0	1
27	Cacao mild mosaic virus	0	1	0	0	0	0	0	0	0	0	0	0	0	0	1	1	0	0	0	0	1
28	Cacao swollen shoot CD virus	0	1	0	0	0	0	0	0	0	0	0	0	0	0	1	1	0	0	0	0	1
29	Cacao swollen shoot Togo A virus	0	1	0	0	0	0	0	0	0	0	0	0	0	0	1	1	0	0	0	0	1
30	Cafeteria roenbergensis virus BV-PW1	0	1	0	0	0	0	0	0	0	0	0	0	0	0	1	1	0	0	0	0	1
31	Canarypox virus	0	1	0	0	0	0	0	0	0	0	0	0	0	0	1	1	0	0	0	0	1
32	Canid alphaherpesvirus 1	0	1	0	0	0	0	0	0	0	0	0	0	0	0	1	1	0	0	0	0	1
33	Carcinus maenas nudivirus	0	1	0	0	0	0	0	0	0	0	0	0	0	0	1	1	0	0	0	0	1
34	Cassava vein mosaic virus	0	1	0	0	0	0	0	0	0	0	0	0	0	0	1	1	0	0	0	0	1
35	Cauliflower mosaic virus	0	1	0	0	0	0	0	0	0	0	0	0	0	0	1	1	0	0	0	0	1
36	Central cimpanzee simian foamy virus	0	1	0	0	0	0	0	0	0	0	0	0	0	0	1	1	0	0	0	0	1
37	Cestrum yellow leaf curling virus	0	1	0	0	0	0	0	0	0	0	0	0	0	0	1	1	0	0	0	0	1
38	Chlorovirus heliozoae	0	1	0	0	0	0	0	0	0	0	0	0	0	0	1	1	0	0	0	0	1
39	Chrysochromulina ericina virus	0	1	0	0	0	0	0	0	0	0	0	0	0	0	1	1	0	0	0	0	1
40	Citrus yellow mosaic virus	0	1	0	0	0	0	0	0	0	0	0	0	0	0	1	1	0	0	0	0	1
41	Cladosporium fulvum T-1 virus	0	1	0	0	0	0	0	0	0	0	0	0	0	0	1	1	0	0	0	0	1
42	Cotonvirus japonicus	0	1	0	0	0	0	0	0	0	0	0	0	0	0	1	1	0	0	0	0	1
43	Culex mosquito virus 4	0	1	0	0	0	0	0	0	0	0	0	0	0	0	1	1	0	0	0	0	1
44	Culex mosquito virus 5	0	1	0	0	0	0	0	0	0	0	0	0	0	0	1	1	0	0	0	0	1
45	Dahlia mosaic virus	0	1	0	0	0	0	0	0	0	0	0	0	0	0	1	1	0	0	0	0	1
46	Dendrolimus punctatus cypovirus 22	0	1	0	0	0	0	0	0	0	0	0	0	0	0	1	1	0	0	0	0	1
47	Diachasmimorpha longicaudata entomopoxvirus	0	1	0	0	0	0	0	0	0	0	0	0	0	0	1	1	0	0	0	0	1
48	Dishui lake phycodnavirus 1	0	1	0	0	0	0	0	0	0	0	0	0	0	0	1	1	0	0	0	0	1
49	Ectromelia virus	0	1	0	0	0	0	0	0	0	0	0	0	0	0	1	1	0	0	0	0	1
50	Eggerthella phage PMBT5	0	1	0	0	0	0	0	0	0	0	0	0	0	0	1	1	0	0	0	0	1
51	Elephant endotheliotropic herpesvirus 5	0	1	0	0	0	0	0	0	0	0	0	0	0	0	1	1	0	0	0	0	1
52	Emiliania huxleyi virus 86	0	1	0	0	0	0	0	0	0	0	0	0	0	0	1	1	0	0	0	0	1
53	Equine foamy virus	0	1	0	0	0	0	0	0	0	0	0	0	0	0	1	1	0	0	0	0	1
54	Equine infectious anemia virus	0	1	0	0	0	0	0	0	0	0	0	0	0	0	1	1	0	0	0	0	1
55	Erwinia phage Hena1	0	1	0	0	0	0	0	0	0	0	0	0	0	0	1	1	0	0	0	0	1
56	Fadolivirus algeromassiliense	0	1	0	0	0	0	0	0	0	0	0	0	0	0	1	1	0	0	0	0	1
57	Felid alphaherpesvirus 1	0	1	0	0	0	0	0	0	0	0	0	0	0	0	1	1	0	0	0	0	1
58	Feline foamy virus	0	1	0	0	0	0	0	0	0	0	0	0	0	0	1	1	0	0	0	0	1
59	Feline leukemia virus	0	1	0	0	0	0	0	0	0	0	0	0	0	0	1	1	0	0	0	0	1
60	Feline sarcoma virus (STRAIN HARDY-ZUCKERMAN 4)	0	1	0	0	0	0	0	0	0	0	0	0	0	0	1	1	0	0	0	0	1
61	Flamingopox virus FGPVKD09	0	1	0	0	0	0	0	0	0	0	0	0	0	0	1	1	0	0	0	0	1
62	Flavobacterium phage vB_FspM_immuto_2-6A	0	1	0	0	0	0	0	0	0	0	0	0	0	0	1	1	0	0	0	0	1
63	Fowlpox virus	0	1	0	0	0	0	0	0	0	0	0	0	0	0	1	1	0	0	0	0	1
64	Friend murine leukemia virus	0	1	0	0	0	0	0	0	0	0	0	0	0	0	1	1	0	0	0	0	1
65	Gibbon ape leukemia virus	0	1	0	0	0	0	0	0	0	0	0	0	0	0	1	1	0	0	0	0	1
66	Grapevine vein clearing virus	0	1	0	0	0	0	0	0	0	0	0	0	0	0	1	1	0	0	0	0	1
67	Guenon simian foamy virus	0	1	0	0	0	0	0	0	0	0	0	0	0	0	1	1	0	0	0	0	1
68	Herr Frank virus 1	0	1	0	0	0	0	0	0	0	0	0	0	0	0	1	1	0	0	0	0	1
69	Hibiscus bacilliform virus GD1	0	1	0	0	0	0	0	0	0	0	0	0	0	0	1	1	0	0	0	0	1
70	Hubei chuvirus-like virus 3	0	1	0	0	0	0	0	0	0	0	0	0	0	0	1	1	0	0	0	0	1
71	Hubei rhabdo-like virus 7	0	1	0	0	0	0	0	0	0	0	0	0	0	0	1	1	0	0	0	0	1
72	Human T-lymphotropic virus 2	0	1	0	0	0	0	0	0	0	0	0	0	0	0	1	1	0	0	0	0	1
73	Human T-lymphotropic virus 4	0	1	0	0	0	0	0	0	0	0	0	0	0	0	1	1	0	0	0	0	1
74	Infectious spleen and kidney necrosis virus	0	1	0	0	0	0	0	0	0	0	0	0	0	0	1	1	0	0	0	0	1
75	Japanese macaque simian foamy virus	0	1	0	0	0	0	0	0	0	0	0	0	0	0	1	1	0	0	0	0	1
76	Jembrana disease virus	0	1	0	0	0	0	0	0	0	0	0	0	0	0	1	1	0	0	0	0	1
77	Kaumoebavirus	0	1	0	0	0	0	0	0	0	0	0	0	0	0	1	1	0	0	0	0	1
78	Klebsiella phage K64-1	0	1	0	0	0	0	0	0	0	0	0	0	0	0	1	1	0	0	0	0	1
79	Koala retrovirus	0	1	0	0	0	0	0	0	0	0	0	0	0	0	1	1	0	0	0	0	1
80	Lambdina fiscellaria nucleopolyhedrovirus	0	1	0	0	0	0	0	0	0	0	0	0	0	0	1	1	0	0	0	0	1
81	Lymantria xylina nucleopolyhedrovirus	0	1	0	0	0	0	0	0	0	0	0	0	0	0	1	1	0	0	0	0	1
82	Lymphocystis disease virus 4	0	1	0	0	0	0	0	0	0	0	0	0	0	0	1	1	0	0	0	0	1
83	Lymphocystis disease virus Sa	0	1	0	0	0	0	0	0	0	0	0	0	0	0	1	1	0	0	0	0	1
84	Macaca nemestrina rhadinovirus 2	0	1	0	0	0	0	0	0	0	0	0	0	0	0	1	1	0	0	0	0	1
85	Mannheimia phage vB_MhS_535AP2	0	1	0	0	0	0	0	0	0	0	0	0	0	0	1	1	0	0	0	0	1
86	Maribacter phage Molly_1	0	1	0	0	0	0	0	0	0	0	0	0	0	0	1	1	0	0	0	0	1
87	Mason-Pfizer monkey virus	0	1	0	0	0	0	0	0	0	0	0	0	0	0	1	1	0	0	0	0	1
88	Mauternbach virus	0	1	0	0	0	0	0	0	0	0	0	0	0	0	1	1	0	0	0	0	1
89	Megavirus baoshan	0	1	0	0	0	0	0	0	0	0	0	0	0	0	1	1	0	0	0	0	1
90	Megavirus chiliensis	0	1	0	0	0	0	0	0	0	0	0	0	0	0	1	1	0	0	0	0	1
91	Melanoplus sanguinipes entomopoxvirus	0	1	0	0	0	0	0	0	0	0	0	0	0	0	1	1	0	0	0	0	1
92	Metaplexis yellow mottle-associated virus	0	1	0	0	0	0	0	0	0	0	0	0	0	0	1	1	0	0	0	0	1
93	Mirabilis mosaic virus	0	1	0	0	0	0	0	0	0	0	0	0	0	0	1	1	0	0	0	0	1
94	Mocis latipes granulovirus	0	1	0	0	0	0	0	0	0	0	0	0	0	0	1	1	0	0	0	0	1
95	Moloney murine leukemia virus	0	1	0	0	0	0	0	0	0	0	0	0	0	0	1	1	0	0	0	0	1
96	Moloney murine sarcoma virus	0	1	0	0	0	0	0	0	0	0	0	0	0	0	1	1	0	0	0	0	1
97	Moumouvirus goulette	0	1	0	0	0	0	0	0	0	0	0	0	0	0	1	1	0	0	0	0	1
98	Mouse mammary tumor virus	0	1	0	0	0	0	0	0	0	0	0	0	0	0	1	1	0	0	0	0	1
99	Mythimna unipuncta nucleopolyhedrovirus	0	1	0	0	0	0	0	0	0	0	0	0	0	0	1	1	0	0	0	0	1
100	Neodiprion abietis nucleopolyhedrovirus	0	1	0	0	0	0	0	0	0	0	0	0	0	0	1	1	0	0	0	0	1
101	Neodiprion sertifer nucleopolyhedrovirus	0	1	0	0	0	0	0	0	0	0	0	0	0	0	1	1	0	0	0	0	1
102	Only Syngen Nebraska virus 5	0	1	0	0	0	0	0	0	0	0	0	0	0	0	1	1	0	0	0	0	1
103	Orpheovirus IHUMI-LCC2	0	1	0	0	0	0	0	0	0	0	0	0	0	0	1	1	0	0	0	0	1
104	Oryctes rhinoceros nudivirus	0	1	0	0	0	0	0	0	0	0	0	0	0	0	1	1	0	0	0	0	1
105	Oxyplax ochracea nucleopolyhedrovirus	0	1	0	0	0	0	0	0	0	0	0	0	0	0	1	1	0	0	0	0	1
106	Paenibacillus phage Tripp	0	1	0	0	0	0	0	0	0	0	0	0	0	0	1	1	0	0	0	0	1
107	Pandoravirus macleodensis	0	1	0	0	0	0	0	0	0	0	0	0	0	0	1	1	0	0	0	0	1
108	Pandoravirus neocaledonia	0	1	0	0	0	0	0	0	0	0	0	0	0	0	1	1	0	0	0	0	1
109	Pandoravirus quercus	0	1	0	0	0	0	0	0	0	0	0	0	0	0	1	1	0	0	0	0	1
110	Paramecium bursaria Chlorella virus CVA-1	0	1	0	0	0	0	0	0	0	0	0	0	0	0	1	1	0	0	0	0	1
111	Paramecium bursaria Chlorella virus FR483	0	1	0	0	0	0	0	0	0	0	0	0	0	0	1	1	0	0	0	0	1
112	Phaeocystis globosa virus	0	1	0	0	0	0	0	0	0	0	0	0	0	0	1	1	0	0	0	0	1
113	Pigeonpox virus	0	1	0	0	0	0	0	0	0	0	0	0	0	0	1	1	0	0	0	0	1
114	Pinus nigra virus 1	0	1	0	0	0	0	0	0	0	0	0	0	0	0	1	1	0	0	0	0	1
115	Pithovirus sibericum	0	1	0	0	0	0	0	0	0	0	0	0	0	0	1	1	0	0	0	0	1
116	Planktothrix phage PaV-LD	0	1	0	0	0	0	0	0	0	0	0	0	0	0	1	1	0	0	0	0	1
117	Powai lake megavirus	0	1	0	0	0	0	0	0	0	0	0	0	0	0	1	1	0	0	0	0	1
118	Primate T-lymphotropic virus 1	0	1	0	0	0	0	0	0	0	0	0	0	0	0	1	1	0	0	0	0	1
119	Primate T-lymphotropic virus 3	0	1	0	0	0	0	0	0	0	0	0	0	0	0	1	1	0	0	0	0	1
120	Prochlorococcus phage P-HM2	0	1	0	0	0	0	0	0	0	0	0	0	0	0	1	1	0	0	0	0	1
121	Prochlorococcus phage P-SSM2	0	1	0	0	0	0	0	0	0	0	0	0	0	0	1	1	0	0	0	0	1
122	Pseudomonas phage PMBT14	0	1	0	0	0	0	0	0	0	0	0	0	0	0	1	1	0	0	0	0	1
123	Pseudomonas phage PspYZU05	0	1	0	0	0	0	0	0	0	0	0	0	0	0	1	1	0	0	0	0	1
124	Puma feline foamy virus	0	1	0	0	0	0	0	0	0	0	0	0	0	0	1	1	0	0	0	0	1
125	RD114 retrovirus	0	1	0	0	0	0	0	0	0	0	0	0	0	0	1	1	0	0	0	0	1
126	Reticuloendotheliosis virus	0	1	0	0	0	0	0	0	0	0	0	0	0	0	1	1	0	0	0	0	1
127	Rhesus macaque simian foamy virus	0	1	0	0	0	0	0	0	0	0	0	0	0	0	1	1	0	0	0	0	1
128	Rhinolophus gammaherpesvirus 1	0	1	0	0	0	0	0	0	0	0	0	0	0	0	1	1	0	0	0	0	1
129	Riverside virus 1	0	1	0	0	0	0	0	0	0	0	0	0	0	0	1	1	0	0	0	0	1
130	Rudbeckia flower distortion virus	0	1	0	0	0	0	0	0	0	0	0	0	0	0	1	1	0	0	0	0	1
131	Salmon gill poxvirus	0	1	0	0	0	0	0	0	0	0	0	0	0	0	1	1	0	0	0	0	1
132	Salmonella phage SEN22	0	1	0	0	0	0	0	0	0	0	0	0	0	0	1	1	0	0	0	0	1
133	Scale drop disease virus	0	1	0	0	0	0	0	0	0	0	0	0	0	0	1	1	0	0	0	0	1
134	Short-finned eel ranavirus	0	1	0	0	0	0	0	0	0	0	0	0	0	0	1	1	0	0	0	0	1
135	Simian T-cell lymphotropic virus 6	0	1	0	0	0	0	0	0	0	0	0	0	0	0	1	1	0	0	0	0	1
136	Simian foamy virus Pongo pygmaeus pygmaeus	0	1	0	0	0	0	0	0	0	0	0	0	0	0	1	1	0	0	0	0	1
137	Simian retrovirus 4	0	1	0	0	0	0	0	0	0	0	0	0	0	0	1	1	0	0	0	0	1
138	Snakehead retrovirus	0	1	0	0	0	0	0	0	0	0	0	0	0	0	1	1	0	0	0	0	1
139	Soybean Putnam virus	0	1	0	0	0	0	0	0	0	0	0	0	0	0	1	1	0	0	0	0	1
140	Spider monkey simian foamy virus	0	1	0	0	0	0	0	0	0	0	0	0	0	0	1	1	0	0	0	0	1
141	Squirrel monkey simian foamy virus	0	1	0	0	0	0	0	0	0	0	0	0	0	0	1	1	0	0	0	0	1
142	Streptomyces phage Lannister	0	1	0	0	0	0	0	0	0	0	0	0	0	0	1	1	0	0	0	0	1
143	Sucra jujuba nucleopolyhedrovirus	0	1	0	0	0	0	0	0	0	0	0	0	0	0	1	1	0	0	0	0	1
144	Sulfolobus islandicus filamentous virus	0	1	0	0	0	0	0	0	0	0	0	0	0	0	1	1	0	0	0	0	1
145	Sweet potato collusive virus	0	1	0	0	0	0	0	0	0	0	0	0	0	0	1	1	0	0	0	0	1
146	Sweet potato pakakuy virus	0	1	0	0	0	0	0	0	0	0	0	0	0	0	1	1	0	0	0	0	1
147	Sweet potato vein clearing virus	0	1	0	0	0	0	0	0	0	0	0	0	0	0	1	1	0	0	0	0	1
148	Swinepox virus	0	1	0	0	0	0	0	0	0	0	0	0	0	0	1	1	0	0	0	0	1
149	Synechococcus phage S-SCSM1	0	1	0	0	0	0	0	0	0	0	0	0	0	0	1	1	0	0	0	0	1
150	Taterapox virus	0	1	0	0	0	0	0	0	0	0	0	0	0	0	1	1	0	0	0	0	1
151	Tetraselmis virus 1	0	1	0	0	0	0	0	0	0	0	0	0	0	0	1	1	0	0	0	0	1
152	Trichoplusia ni TED virus	0	1	0	0	0	0	0	0	0	0	0	0	0	0	1	1	0	0	0	0	1
153	Trichoplusia ni ascovirus 2c	0	1	0	0	0	0	0	0	0	0	0	0	0	0	1	1	0	0	0	0	1
154	Tupanvirus deep ocean	0	1	0	0	0	0	0	0	0	0	0	0	0	0	1	1	0	0	0	0	1
155	Tupanvirus soda lake	0	1	0	0	0	0	0	0	0	0	0	0	0	0	1	1	0	0	0	0	1
156	Turkeypox virus	0	1	0	0	0	0	0	0	0	0	0	0	0	0	1	1	0	0	0	0	1
157	Walleye dermal sarcoma virus	0	1	0	0	0	0	0	0	0	0	0	0	0	0	1	1	0	0	0	0	1
158	Walleye epidermal hyperplasia virus 2	0	1	0	0	0	0	0	0	0	0	0	0	0	0	1	1	0	0	0	0	1
159	Western lowland gorilla simian foamy virus	0	1	0	0	0	0	0	0	0	0	0	0	0	0	1	1	0	0	0	0	1
160	White-tufted-ear marmoset simian foamy virus	0	1	0	0	0	0	0	0	0	0	0	0	0	0	1	1	0	0	0	0	1
161	Wiseana iridescent virus	0	1	0	0	0	0	0	0	0	0	0	0	0	0	1	1	0	0	0	0	1
162	Wisteria badnavirus 1	0	1	0	0	0	0	0	0	0	0	0	0	0	0	1	1	0	0	0	0	1
163	Wuhan Mosquito Virus 8	0	1	0	0	0	0	0	0	0	0	0	0	0	0	1	1	0	0	0	0	1
164	Wuhan insect virus 23	0	1	0	0	0	0	0	0	0	0	0	0	0	0	1	1	0	0	0	0	1
165	Yacon necrotic mottle virus	0	1	0	0	0	0	0	0	0	0	0	0	0	0	1	1	0	0	0	0	1
166	Yellow-breasted capuchin simian foamy virus	0	1	0	0	0	0	0	0	0	0	0	0	0	0	1	1	0	0	0	0	1
167	Yellowstone lake phycodnavirus 3	0	1	0	0	0	0	0	0	0	0	0	0	0	0	1	1	0	0	0	0	1
168	lymphocystis disease virus-China	0	1	0	0	0	0	0	0	0	0	0	0	0	0	1	1	0	0	0	0	1
