# Supplementary material for: Metagenomic profiling of the insect-specific virome in non-urban mosquitoes (Culicidae: Culicinae) from Colombia’s Northern inter-Andean valleys
Source: PLoS One. 2025 Sep 3;20(9):e0331552. doi: 10.1371/journal.pone.0331552 (PMC12407433; doi:10.1371/journal.pone.0331552)
Supplement: S4 Table — (XLSX) [file pone.0331552.s004.xlsx]

## Sheet: TableS4
Family	ISV name	Host	Location (Department, locality)	Identification method	Source
Bromoviridae	Tobacco streak virus (TSV)	Aedes albopictus and Aedes aegypti	Antioquia, Medellín	Metagenomic and biosurveillance strategies	Calle-Tobón A, Pérez-Pérez J, Forero-Pineda N, Chávez OT, Rojas-Montoya W, Rúa-Uribe G, Gómez-Palacio A. Local-scale virome depiction in Medellín, Colombia, supports significant differences between Aedes aegypti and Aedes albopictus. PLoS One. 2022 Jul 27;17(7):e0263143. doi: 10.1371/journal.pone.0263143.
Flaviviridae	Aedes flavivirus (AEFV)	Aedes albopictus	Antioquia, Medellín	Metagenomic and biosurveillance strategies	Calle-Tobón A, Pérez-Pérez J, Forero-Pineda N, Chávez OT, Rojas-Montoya W, Rúa-Uribe G, Gómez-Palacio A. Local-scale virome depiction in Medellín, Colombia, supports significant differences between Aedes aegypti and Aedes albopictus. PLoS One. 2022 Jul 27;17(7):e0263143. doi: 10.1371/journal.pone.0263143.
	Cell Fusing Agent virus (CFAV)	Aedes albopictus and Aedes aegypti
	West Nile Virus (WNV)	Culex erraticus	Cordoba, San Bernardo del Viento	PCR - Partial NS5	López RH, Soto SU, Gallego-Gómez JC. Evolutionary relationships of West Nile virus detected in mosquitoes from a migratory bird zone of Colombian Caribbean. Virol J. 2015 May 20;12:80. doi: 10.1186/s12985-015-0310-8.
	Cell Fusing Agent (CFAV)	Culex coronator			Hoyos-López R, Suaza-Vasco J, Rúa-Uribe G, Uribe S, Gallego-Gómez JC. Molecular detection of flaviviruses and alphaviruses in mosquitoes (Diptera: Culicidae) from coastal ecosystems in the Colombian Caribbean. Mem Inst Oswaldo Cruz. 2016 Oct;111(10):625-634. doi: 10.1590/0074-02760160096.
	Culex flavivirus	Culex spp. y Culex (Culex) quinquefasciatus
	Powassan Virus	Culex coronator
	Kamiti River Virus (KRV)	Aedes albopictus	Antioquia, Medellín	Metagenomic and biosurveillance strategies	Calle-Tobón A, Pérez-Pérez J, Forero-Pineda N, Chávez OT, Rojas-Montoya W, Rúa-Uribe G, Gómez-Palacio A. Local-scale virome depiction in Medellín, Colombia, supports significant differences between Aedes aegypti and Aedes albopictus. PLoS One. 2022 Jul 27;17(7):e0263143. doi: 10.1371/journal.pone.0263143.
Metaviridae	Menghai flavivirus (MFV)	Aedes aegypti	Antioquia, Medellín	Metagenomic and biosurveillance strategies	Calle-Tobón A, Pérez-Pérez J, Forero-Pineda N, Chávez OT, Rojas-Montoya W, Rúa-Uribe G, Gómez-Palacio A. Local-scale virome depiction in Medellín, Colombia, supports significant differences between Aedes aegypti and Aedes albopictus. PLoS One. 2022 Jul 27;17(7):e0263143. doi: 10.1371/journal.pone.0263143.
	Aedes aegypti To virus 2 (AAToV2)	Aedes albopictus and Aedes aegypti
Negevirus	Brejeira virus (BREV)	Non-identified mosquitoes	Cordoba, San Bernardo del Viento	Complete genome	Patterson EI, Kautz TF, Contreras-Gutierrez MA, Guzman H, Tesh RB, Hughes GL, Forrester NL. Negeviruses Reduce Replication of Alphaviruses during Coinfection. J Virol. 2021 Jun 24;95(14):e0043321. doi: 10.1128/JVI.00433-21.
	Cordoba virus (CDBV)
	San Bernardo virus (SBDV)	Non-identified mosquitoes and Deinocerites aff. Atlanticus
	Wallerfield virus (WALV)	Non-identified mosquitoes and Deinocerites aff. Sp
	Pirua virus (PIUV)	Lutzomyia evansi	Sucre, Ovejas		Nunes MRT, Contreras-Gutierrez MA, Guzman H, Martins LC, Barbirato MF, Savit C, Balta V, Uribe S, Vivero R, Suaza JD, Oliveira H, Nunes Neto JP, Carvalho VL, da Silva SP, Cardoso JF, de Oliveira RS, da Silva Lemos P, Wood TG, Widen SG, Vasconcelos PFC, Fish D, Vasilakis N, Tesh RB. Genetic characterization, molecular epidemiology, and phylogenetic relationships of insect-specific viruses in the t…
Orthomyxoviridae	Guadeloupe mosquito quaranja-like virus 1	Aedes aegypti	Antioquia, Medellín	Metagenomic and biosurveillance strategies	Calle-Tobón A, Pérez-Pérez J, Forero-Pineda N, Chávez OT, Rojas-Montoya W, Rúa-Uribe G, Gómez-Palacio A. Local-scale virome depiction in Medellín, Colombia, supports significant differences between Aedes aegypti and Aedes albopictus. PLoS One. 2022 Jul 27;17(7):e0263143. doi: 10.1371/journal.pone.0263143.
	(GMQLV1)/Aedes alboannulatus orthomyxo-like virus ((AAOLV)
	Sinu virus (SINUV)	Non-identified mosquitoes	Cordoba, San Bernardo del Viento	Complete genome	Contreras-Gutiérrez MA, Nunes MRT, Guzman H, Uribe S, Suaza Vasco JD, Cardoso JF, Popov VL, Widen SG, Wood TG, Vasilakis N, Tesh RB. Sinu virus, a novel and divergent orthomyxovirus related to members of the genus Thogotovirus isolated from mosquitoes in Colombia. Virology. 2017 Jan 15;501:166-175. doi: 10.1016/j.virol.2016.11.014. Epub 2016 Dec 6. Erratum in: Virology. 2017 Mar;503:114. doi: 10.…
Phenuiviridae	Phasi charoeo like phasivirus (PCLV)	Aedes albopictus and Aedes aegypti	Antioquia, Medellín	Metagenomic and biosurveillance strategies	Calle-Tobón A, Pérez-Pérez J, Forero-Pineda N, Chávez OT, Rojas-Montoya W, Rúa-Uribe G, Gómez-Palacio A. Local-scale virome depiction in Medellín, Colombia, supports significant differences between Aedes aegypti and Aedes albopictus. PLoS One. 2022 Jul 27;17(7):e0263143. doi: 10.1371/journal.pone.0263143.
Reoviridae	Chiquí (CHQV)	Non-identified mosquitoes	Cordoba, San Bernardo del Viento	Complete genome	Contreras-Gutiérrez MA, Guzman H, Cardoso JF, Popov VL, Nunes MRT, Uribe S, Widen SG, Wood TG, Vasilakis N, Tesh RB. Genome Sequence of Chiqui Virus, a Novel Reovirus Isolated from Mosquitoes Collected in Colombia. Microbiol Resour Announc. 2018 Sep 27;7(12):e00881-18. doi: 10.1128/MRA.00881-18.
Rhabdoviridae	Balsa almendravirus (BALV)	Culex (Mel.) aff. Erraticus	Cordoba, San Bernardo del Viento		Contreras MA, Eastwood G, Guzman H, Popov V, Savit C, Uribe S, Kramer LD, Wood TG, Widen SG, Fish D, Tesh RB, Vasilakis N, Walker PJ. Almendravirus: A Proposed New Genus of Rhabdoviruses Isolated from Mosquitoes in Tropical Regions of the Americas. Am J Trop Med Hyg. 2017 Jan 11;96(1):100-109. doi: 10.4269/ajtmh.16-0403.
Totiviridae	Aedes aegypti toti like virus (ATLV)	Aedes aegypti	Antioquia, Medellín	Metagenomic and biosurveillance strategies	Calle-Tobón A, Pérez-Pérez J, Forero-Pineda N, Chávez OT, Rojas-Montoya W, Rúa-Uribe G, Gómez-Palacio A. Local-scale virome depiction in Medellín, Colombia, supports significant differences between Aedes aegypti and Aedes albopictus. PLoS One. 2022 Jul 27;17(7):e0263143. doi: 10.1371/journal.pone.0263143.
	Australian Anopheles totivirus (AATV)	Aedes albopictus and Aedes aegypti
Xinmoviridae	Aedes anphevirus (AeAV)	Aedes aegypti
Unclassified viruses	Aedes aegypti virga like virus (AaVV)	Aedes albopictus and Aedes aegypti
	Guadeloupe mosquito virus (GMV)/Whenzhou soberno- like virus 4 ( WSLV4 )
	Humaita Tobiacanga virus (HTV)
	Kaiowa virus
	Kwale mosquito virus
